# Supplementary material for: Evidence for the Dissemination to Humans of Methicillin-Resistant Staphylococcus aureus ST398 through the Pork Production Chain: A Study in a Portuguese Slaughterhouse
Source: Microorganisms. 2020 Nov 29;8(12):1892. doi: 10.3390/microorganisms8121892 (PMC7759831; doi:10.3390/microorganisms8121892)
Supplement: Supplementary file 1 [file microorganisms-08-01892-s001.zip]

Archive with 10 entries (7 files):
- Supplementary_Materials_27Nov2020/
- Supplementary_Materials_27Nov2020/OBouchami_MRSA_Suppl_Table S2_27Nov2020.xls
- __MACOSX/
- __MACOSX/Supplementary_Materials_27Nov2020/
- __MACOSX/Supplementary_Materials_27Nov2020/._OBouchami_MRSA_Suppl_Table S2_27Nov2020.xls
- Supplementary_Materials_27Nov2020/OBouchami_MRSA_Figure S1_27Nov2020.tiff
- __MACOSX/Supplementary_Materials_27Nov2020/._OBouchami_MRSA_Figure S1_27Nov2020.tiff
- Supplementary_Materials_27Nov2020/OBouchami_MRSA_Suppl_Table S1_27Nov2020.xls
- __MACOSX/Supplementary_Materials_27Nov2020/._OBouchami_MRSA_Suppl_Table S1_27Nov2020.xls
- __MACOSX/._Supplementary_Materials_27Nov2020
