# Supplementary material for: Evidence for the Dissemination to Humans of Methicillin-Resistant Staphylococcus aureus ST398 through the Pork Production Chain: A Study in a Portuguese Slaughterhouse
Source: Microorganisms. 2020 Nov 29;8(12):1892. doi: 10.3390/microorganisms8121892 (PMC7759831; doi:10.3390/microorganisms8121892)
Supplement: Supplementary file 1 [file microorganisms-08-01892-s001.zip › Supplementary_Materials_27Nov2020/OBouchami_MRSA_Suppl_Table S2_27Nov2020.xls]

## Sheet: Table 2
Supplementary Table S2. Virulence and antimicrobial resistance determinants of 9 MRSA ST398 isolated from slaughterhouse and hospital based on WGS
Sample ID	Origin	Isolation source	Isolation Year	SCCmec type SCCmecFinder	spa type	PFGE subtypea	Antibiotic resistance determinants ResFinder and CARD	Virulence determinant Virulence Findera	Plasmids PlasmidFinder
ZA8	Animal	Rectum	2017	Vc(5C2&5)	t011	A3	mecA✪, blaZ, tet(K), tet(M), tet(38), norA✪, LmrS✪, mepA✪, mepR, mgrA, arlR, arlS, aac(6')-aph(2''), vga(A)LC, fexA	hlb✪, hld, hlgA, hlgB, hlgC, hly/hla, hysA, isdABCDEFG, icaABCDR, esaA, esaB, essA, essB, sspABC, adsA, lip, sbi, geh, ebp, srtB, coa, esxA, esaG1, cap8ABCDEFGLMNOP, spa✪, aur	rep7, rep7b
ZA6	Animal	Rectum	2017	Vc(5C2&5)	t011	A4	mecA✪, blaZ, tet(K), tet(M), tet(38), norA✪, LmrS✪, mepA✪, mepR, mgrA, arlR, arlS, aac(6')-aph(2''), vga(A)LC, ermC, fexA	hlb✪, hld, hlgA, hlgB, hlgC, hly/hla, hysA, isdABCDEFG, icaABCDR, esaA, esaB, essA, essB, sspABC, adsA, lip, sbi, geh, ebp, srtB, coa, esxA, esaG1, cap8ABCDEFGLMNOP, spa✪, clfA, aur	rep10, rep7, rep7b
ZA3	Animal	Rectum	2017	Vc(5C2&5)	t011	A6	mecA✪, blaZ, tet(K), tet(M), tet(38), norA✪, LmrS✪, mepA✪, mepR, mgrA, arlR, arlS, aac(6')-aph(2''), vga(A)LC, ermC, fexA	hlb✪, hld, hlgA, hlgB, hlgC, hly/hla, hysA, isdABCDEFG, icaABCDR, esaA, esaB, essA, essB, sspABC, adsA, lip, sbi, geh, ebp, srtB, coa, esxA, esaG1, cap8ABCDEFGLMNOP, spa✪, clfA, aur	rep10, rep7, rep7b
ZM2	Equipment	Treadmill	2017	V(5C2)	t108	A4	mecA✪, blaZ, tet(K), tet(M), tet(38), norA✪, LmrS✪, mepA✪, mepR, mgrA, arlR, arlS, str, vga(A)LC, fexA	hlb✪, hld, hlgA, hlgB, hlgC, hly/hla, hysA, isdABCDEFG, icaABCDR, esaA, esaB, essA, essB, sspABC, adsA, lip, sbi, geh, ebp, srtB, coa, esxA, esaG1, cap8ABCDEFGLMNOP, spa✪, sdrE, aur	rep7, rep7b
SRL354	Human	Blood	2016	Vc(5C2&5)	t011	NA	mecA, blaZ, tet(K), tet(M), tet(38), norA, LmrS, mepR, mepA, mgrA, arlR, arlS, ant(9)-Ia, lsa(E), lnu(B), dfrG	hlb, hld, hlgA, hlgB, hlgC, hly/hla, hysA, isdABCDEFG, icaABCDR, esaA, esaB, essA, essB, sspABC, adsA, lip, sbi, geh, ebp, srtB, coa, esxA, esaG1, cap8ABCDEFGLMNOP, spa✪	repUS43
ZPP1	Meat	Pork	2017	Vc(5C2&5)	t108	A3	mecA✪, blaZ, tet(K), tet(M), tet(38), norA✪, LmrS✪, mepA✪, mepR, mgrA, arlR, arlS, str, vga(A)LC, fexA	hlb✪, hld, hlgA, hlgB, hlgC, hly/hl, hysA, isdABCDEFG, icaABCDR, esaA, esaB, essA, essB, sspABC, adsA, lip, sbi, geh, ebp, srtB, coa, esxA, esaG1, cap8ABCDEFGLMNOP, spa✪, aur	rep7, rep7b
ZP25	Meat	Pork	2016	Vc(5C2&5)	t108	A12	mecA✪, blaZ, tet(K), tet(M), tet(38), norA, LmrS, mepA✪, mepR, mgrA, arlR, arlS, ant(9)-Ia, aadD, ant(4')-Ib, vga(A)LC, ermC, tet(L), dfrK	hlb, hld, hlgA, hlgB, hlgC, hly/hla, hysA, isdABCDEFG, icaABCDR, esaA, esaB, essA, essB, sspABC, adsA, lip, sbi, geh, ebp, srtB, coa, esxA, esaG1, cap8ABCDEFGLMNOP, spa✪, aur	rep10, rep22, rep7, rep7b
ZPA12	Operator	Hand	2017	Vc(5C2&5)	t011	A6	mecA✪, blaZ, tet(K), tet(M), tet(38), norA✪, LmrS✪, mepA✪, mepR, mgrA, arlR, arlS, aac(6')-aph(2'')	hlb✪, hld, hlgA, hlgB, hlgC, hly/hla, hysA, isdABCDEFG, icaABCDR, esaA, esaB, essA, essB, sspABC, adsA, lip, sbi, geh, ebp, srtB, coa, esxA, esaG1, cap8ABCDEFGLMNOP, spa✪, clfA, clfB, aur	rep7b
ZP11	Operator	Hand	2016	Vc(5C2&5)	t108	A12	mecA✪, blaZ, tet(K), tet(M), tet(38), norA, LmrS, mepA, mepR, mgrA, arlR, arlS, ermC	hlb✪, hld, hlgA, hlgB, hlgC, hly/hla, hysA, isdABCDEFG, icaABCDR, esaA, esaB, essA, essB, sspABC, adsA, lip, sbi, geh, ebp, srtB, coa, esxA, esaG1, cap8ABCDEFGLMNOP, spa✪, clfA, aur	rep10, rep7, rep7b
✪Corresponds to virulence and resistance genes that were amplified by PCR (See Supplementary Table 1). aNA: not applied.
aisdABCDEFG: isdA, isdB, isdC, isdD, isdE, isdF and isdG genes; icaABCDR: icaA, icaB, icaC, icaD and icaR genes; sspABC: sspA, sspB and sspC genes.
