# Supplementary material for: Evidence for the Dissemination to Humans of Methicillin-Resistant Staphylococcus aureus ST398 through the Pork Production Chain: A Study in a Portuguese Slaughterhouse
Source: Microorganisms. 2020 Nov 29;8(12):1892. doi: 10.3390/microorganisms8121892 (PMC7759831; doi:10.3390/microorganisms8121892)
Supplement: Supplementary file 1 [file microorganisms-08-01892-s001.zip › Supplementary_Materials_27Nov2020/OBouchami_MRSA_Suppl_Table S1_27Nov2020.xls]

## Sheet: Table 1
Supplementary Table S1. Phenotypic and genotypic characterization of 32 MRSA ST398 isolated from slaughterhouse and hospital based on PCR amplification
Sample ID	Origin	Isolation source	Isolation Year	mecAa	SCCmec typeb	spa type	PFGE subtypec	Profile of phenotypic Resistanced	Virulence determinantsf	Biocide resistance determinantg
ZA8*	Animal	Rectum	2017	+	Vc(5C2&5)	t011	A3	OXA, FOX, PEN, GEN, TET, CLN, CHL	hlb, sel, sep	Imrs, sepA, qacAB, mepA, norA
ZA6*	Animal	Rectum	2017	+	Vc(5C2&5)	t011	A4	OXA, FOX, PEN, GEN, TET, CLN, ERY, CHL	hlb, sel, sep	Imrs, sepA, qacAB, mepA, norA
ZAP3	Animal	Ear	2017	+	V(5C2)	t011	A6	OXA, FOX, PEN, GEN, TET, CLN	hlb, hlg, sel, sep	Imrs, sepA, qacAB, mepA, norA
ZAP5	Animal	Ear	2017	+	V(5C2)	t011	A6	OXA, FOX, PEN, GEN, TET, CLN, ERY	hlb, hlg, sel, sep	Imrs, sepA, qacAB, mepA, norA
ZAP6	Animal	Ear	2017	+	NT	t011	A6	OXA, FOX, PEN, GEN, TET, CLN, ERY, CHL, QD	sep, sea	Imrs, sepA, mepA
ZAP8	Animal	Ear	2017	+	V(5C2)	t011	A6	OXA, FOX, PEN, GEN, TET, CLN, ERY, QD	hlb, hlg, sel, sep	Imrs, sepA, qacAB, mepA, norA
ZAP9	Animal	Ear	2017	+	V(5C2)	t1451	A6	OXA, FOX, PEN, GEN, TET, CLN, ERY, CHL, QD	hlb, hlg, sel, sep	Imrs, sepA, qacAB, mepA, norA
ZA1	Animal	Rectum	2016	+	V(5C2)	t011	A6	FOX, GEN, TET, CLN, ERY, CHL	hlb, hlg, sel, sep	Imrs, sepA, qacAB, mepA, norA
ZA2	Animal	Rectum	2016	+	V(5C2)	t011	A6	FOX, GEN, TET, CLN, ERY	hlb, hlg, sel, sep	Imrs, sepA, qacAB, mepA, norA
ZA3*	Animal	Rectum	2017	+	Vc(5C2&5)	t011	A6	OXA, FOX, PEN, GEN, TET, CLN, ERY, CHL, QD	hlb,, sel, sep	Imrs, sepA, qacAB, mepA, norA
ZAP7	Animal	Ear	2017	+	V(5C2)	t011	A10	OXA, FOX, PEN, GEN, TET, CLN, ERY, CHL, QD	hlb, hlg, sel, sep	Imrs, sepA, qacAB, mepA, norA
ZP1	Animal	Ear	2016	+	NT	t108	A13	OXA, FOX, PEN, TET, CLN, ERY, CHL	-	mepA
ZP2	Animal	Ear	2016	+	NT	t108	A13	OXA, FOX, PEN, GEN, TET, CLN, ERY, CHL	-	mepA
ZP4	Animal	Ear	2016	+	NT	t108	A13	OXA, FOX, PEN, TET, CLN, ERY, CHL	-	-
ZP6	Animal	Ear	2016	+	Vc(5C2&5)	t108	A13	OXA, FOX, PEN, TET, CLN, ERY, CHL	-	-
ZP7	Animal	Ear	2016	+	Vc(5C2&5)	t108	A13	OXA, FOX, PEN, GEN, TET, CLN, ERY, CHL	-	mepA
ZP8	Animal	Ear	2016	+	Vc(5C2&5)	t108	A13	OXA, FOX, PEN, TET, CLN, ERY, CHL	-	mepA
ZP9	Animal	Ear	2016	+	Vc(5C2&5)	t108	A14	OXA, FOX, PEN, TET, CLN, ERY, CHL	-	-
ZM2*	Equipment	Treadmill	2017	+	V(5C2)	t108	A4	OXA, FOX, PEN, TET, CLN, CHL, CIP	hlb, sel, sep	Imrs, sepA, qacAB, mepA, norA
ZP14	Equipment	Cutting table	2016	+	Vc(5C2&5)	t108	A9	OXA, FOX, PEN, TET, CLN, ERY	hlb, hlgA, hlgB, hlgC, sel	sepA, mepA, norA
ZP13	Equipment	Treadmill	2016	+	NT	t108	A11	OXA, FOX, PEN, GEN, TET, CLN, ERY	-	-
SRL354*	Human	Blood	2016	+	Vc(5C2&5)	t011	NA	OXA, PEN, CLN, TET, SXT (I)
ZPP2	Meat	Pork	2017	+	V(5C2)	t011	A2	OXA, FOX, PEN, TET, CLN, ERY, CIP	hlb hlg, sel, sep	Imrs, sepA, qacAB, mepA, norA
ZPP1*	Meat	Pork	2017	+	Vc(5C2&5)	t108	A3	OXA, FOX, PEN, TET, CLN, CHL, CIP	hlb, sel, sep	Imrs, sepA, qacAB, mepA, norA
ZP23	Meat	Pork	2016	+	V(5C2)	t011	A7	FOX, TET, CLN, ERY, CIP	hlb, hlg, sel	Imrs, sepA, mepA, norA
ZP18	Meat	Pork	2016	+	V(5C2)	t011	A8	FOX, PEN, GEN, TET, CLN, ERY, CHL	hlgA, hlgB	Imrs, sepA, mepA, norA
ZP19	Meat	Pork	2016	+	V(5C2)	t011	A8	OXA, FOX, PEN, GEN, TET, CLN, ERY, CHL	hlb, hlg	sepA, mepA, norA
ZP25*	Meat	Pork	2016	+	Vc(5C2&5)	t108	A12	OXA, FOX, PEN, TET, CLN, ERY	-	mepA,
ZPA11	Operator	Hand	2016	+	Vc(5C2&5)	t011	A1	OXA, FOX, PEN, GEN, TET, CLN, CHL	hlb, hlg, sel, sep, sea	Imrs, sepA, qacAB, mepA, norA
ZMA2	Operator	Hand	2017	+	V(5C2)	t011	A5	FOX, GEN, TET, CLN	hlb hlg, sel, sep	Imrs, sepA, qacAB, mepA, norA
ZPA12*	Operator	Hand	2017	+	Vc(5C2&5)	t011	A6	OXA, FOX, PEN, GEN, TET, CLN	hlb, sel, sep	Imrs, sepA, qacAB, mepA, norA,
ZP11*	Operator	Hand	2016	+	Vc(5C2&5)	t108	A12	OXA, FOX, PEN, TET, CLN, ERY	hlb, sel	sepA, mepA
a+ Presence; bNT: Non-Typeable; cNA: not applied; dOXA: OXA: oxacillin; FOX: cefoxitin, PEN: penicillin, GEN: Gentamicin, TET: tetracycline, CLN: clindamycin, ERY: erythromycin, CHL: chloramphenicol, CIP: ciprofloxacin,
QD: quinupristin/dalfopristin, TEC: teicoplanin, VAN: vancomycin, NA: not applied; eND: not determined, the WGS was performed for 9 representative isolates (*); f,g- Absence.
